# Supplementary material for: Potential Mechanism Prediction of Herbal Medicine for Pulmonary Fibrosis Associated with SARS-CoV-2 Infection Based on Network Analysis and Molecular Docking
Source: Front Pharmacol. 2021 Apr 12;12:602218. doi: 10.3389/fphar.2021.602218 (PMC8112227; doi:10.3389/fphar.2021.602218)
Supplement: Supplementary file 1 [file datasheet1.xlsx]

## Sheet: Sheet1
S1 Potential compounds of CCP and their network parmeters
Hebral name	Molecule name	Mol ID	OB	DL	HL
Milkvetch root(16 compoumds)	(3S,8S,9S,10R,13R,14S,17R)-10,13-dimethyl-17-[(2R,5S)-5-propan-2-yloctan-2-yl]-2,3,4,7,8,9,11,12,14,15,16,17-dodecahydro-1H-cyclopenta[a]phenanthren-3-ol	MOL000033	36.2285	0.78288	5.21792
	quercetin	MOL000098	46.4333	0.27525	14.4005
	Mairin	MOL000211	55.3771	0.7761	8.87371
	Jaranol	MOL000239	50.8288	0.29148	15.5015
	hederagenin	MOL000296	36.9139	0.75072	5.34751
	isorhamnetin	MOL000354	49.6044	0.306	14.3393
	3,9-di-O-methylnissolin	MOL000371	53.7415	0.47573	8.99602
	9,10-dimethoxypterocarpan-3-O-β-D-glucoside	MOL000379	36.7367	0.9243	13.0632
	(6aR,11aR)-9,10-dimethoxy-6a,11a-dihydro-6H-benzofurano[3,2-c]chromen-3-ol	MOL000380	64.2554	0.42486	8.4937
	Bifendate	MOL000387	31.0978	0.66553	17.9619
	formononetin	MOL000392	69.6739	0.21202	17.0369
	isoflavanone	MOL000398	109.987	0.29572	15.5075
	Calycosin	MOL000417	47.7518	0.24278	17.0967
	kaempferol	MOL000422	41.8822	0.24066	14.7434
	FA	MOL000433	68.9604	0.7057	24.8112
	1,7-Dihydroxy-3,9-dimethoxy pterocarpene	MOL000442	39.0454	0.47943	7.9463
Tangshen(19 compoumds)	luteolin	MOL000006	36.1626	0.24552	15.9445
	Stigmasterol	MOL000449	43.8299	0.75665	5.5746
	poriferasta-7,22E-dien-3beta-ol	MOL001006	42.9794	0.75555	5.48459
	Perlolyrine	MOL002140	65.9478	0.2747	12.6181
	ZINC03978781	MOL003036	43.8299	0.75647	5.78943
	7-Methoxy-2-methyl isoflavone	MOL003896	42.5647	0.19946	16.8867
	Spinasterol	MOL004355	42.9794	0.75534	5.3212
	Chrysanthemaxanthin	MOL004492	38.724	0.58352	17.4746
	Frutinone A	MOL005321	65.9037	0.34184	19.1013
	stigmast-7-enol	MOL006774	37.4231	0.75133	6.28443
	3-beta-Hydroxymethyllenetanshiquinone	MOL007059	32.161	0.40894	22.5091
	methyl icosa-11,14-dienoate	MOL007514	39.6671	0.22908	5.23693
	5alpha-Stigmastan-3,6-dione	MOL008391	33.1154	0.79021	5.19208
	7-(beta-Xylosyl)cephalomannine_qt	MOL008393	38.3275	0.28646	5.96643
	Daturilin	MOL008397	50.3651	0.76801	5.73159
	glycitein	MOL008400	50.4789	0.23826	16.3203
	Spinoside A	MOL008406	39.9669	0.40288	8.24488
	(8S,9S,10R,13R,14S,17R)-17-[(E,2R,5S)-5-ethyl-6-methylhept-3-en-2-yl]-10,13-dimethyl-1,2,4,7,8,9,11,12,14,15,16,17-dodecahydrocyclopenta[a]phenanthren-3-one	MOL008407	45.4046	0.76174	5.6483
	11-Hydroxyrankinidine	MOL008411	40.0028	0.66203	10.8002
Largehead atractylodes rhizome(5 compounds)	12-senecioyl-2E,8E,10E-atractylentriol	MOL000020	62.3965	0.22294	6.07376
	14-acetyl-12-senecioyl-2E,8E,10E-atractylentriol	MOL000021	60.3129	0.30534	5.31551
	14-acetyl-12-senecioyl-2E,8Z,10E-atractylentriol	MOL000022	63.3709	0.29956	6.42895
	(3S,8S,9S,10R,13R,14S,17R)-10,13-dimethyl-17-[(2R,5S)-5-propan-2-yloctan-2-yl]-2,3,4,7,8,9,11,12,14,15,16,17-dodecahydro-1H-cyclopenta[a]phenanthren-3-ol	MOL000033	36.2285	0.78288	5.21792
	8β-ethoxy atractylenolide Ⅲ	MOL000072	35.9509	0.21079	8.34119
Fourleaf ladybell root(5 compounds)	beta-sitosterol	MOL000358	36.9139	0.75123	5.35549
	Mandenol	MOL001494	41.9962	0.19321	5.38597
	Ethyl oleate (NF)	MOL002883	32.3974	0.19061	4.85027
	cycloartenol acetate	MOL003479	41.1074	0.80296	6.89933
	Phthalic acid, isobutyl undecyl ester	MOL003485	43.3341	0.36125	3.50151
Coastal glehnia root(3 compounds)	quercetin	MOL000098	46.4333	0.27525	14.4005
	beta-sitosterol	MOL000358	36.9139	0.75123	5.35549
	Stigmasterol	MOL000449	43.8299	0.75665	5.5746
Dried tangerine peel(5 compouds)	sitosterol	MOL000359	36.9139	0.7512	5.37109
	naringenin	MOL004328	59.2939	0.21128	16.9765
	5,7-dihydroxy-2-(3-hydroxy-4-methoxyphenyl)chroman-4-one	MOL005100	47.7364	0.27226	16.5148
	Citromitin	MOL005815	86.904	0.51439	15.6156
	nobiletin	MOL005828	61.6694	0.51652	16.2047
Indian bread(14 compouds)	(2R)-2-[(3S,5R,10S,13R,14R,16R,17R)-3,16-dihydroxy-4,4,10,13,14-pentamethyl-2,3,5,6,12,15,16,17-octahydro-1H-cyclopenta[a]phenanthren-17-yl]-6-methylhept-5-enoic acid	MOL000273	30.9321	0.81281	6.81292
	trametenolic acid	MOL000275	38.7115	0.80199	7.7791
	7,9(11)-dehydropachymic acid	MOL000276	35.1059	0.81091	7.34084
	Cerevisterol	MOL000279	37.9638	0.77061	5.3127
	(2R)-2-[(3S,5R,10S,13R,14R,16R,17R)-3,16-dihydroxy-4,4,10,13,14-pentamethyl-2,3,5,6,12,15,16,17-octahydro-1H-cyclopenta[a]phenanthren-17-yl]-5-isopropyl-hex-5-enoic acid	MOL000280	31.0721	0.81528	7.41851
	ergosta-7,22E-dien-3beta-ol	MOL000282	43.5071	0.71939	5.11307
	(2R)-2-[(5R,10S,13R,14R,16R,17R)-16-hydroxy-3-keto-4,4,10,13,14-pentamethyl-1,2,5,6,12,15,16,17-octahydrocyclopenta[a]phenanthren-17-yl]-5-isopropyl-hex-5-enoic acid	MOL000285	38.2552	0.82014	6.77014
	3beta-Hydroxy-24-methylene-8-lanostene-21-oic acid	MOL000287	38.6999	0.8095	6.59447
	pachymic acid	MOL000289	33.6279	0.81076	9.26658
	Poricoic acid A	MOL000290	30.6069	0.76152	8.25682
	Poricoic acid B	MOL000291	30.5246	0.7463	8.67207
	poricoic acid C	MOL000292	38.1514	0.74643	7.72573
	hederagenin	MOL000296	36.9139	0.75072	5.34751
	dehydroeburicoic acid	MOL000300	44.1723	0.83458	7.03737
Dwarf lilyturf tuber（4 compounds）	α-patchoulene
	β-patchoulene
	longifolene
	desmethylisoophiopogonone B
Radix Salviae Miltiorrhizae (52 compouds)	luteolin	MOL000006	36.1626	0.24552	15.9445
	digallate	MOL000569	61.8486	0.25635	5.29331
	1,2,5,6-tetrahydrotanshinone	MOL001601	38.7454	0.35791	18.0535
	Poriferasterol	MOL001659	43.8299	0.75596	5.34173
	poriferast-5-en-3beta-ol	MOL001771	36.9139	0.75034	5.06667
	sugiol	MOL002222	36.1135	0.27648	14.6199
	Dehydrotanshinone II A	MOL002651	43.7623	0.40019	23.7097
	Baicalin	MOL002776	40.1236	0.75264	17.359
	5,6-dihydroxy-7-isopropyl-1,1-dimethyl-2,3-dihydrophenanthren-4-one	MOL007036	33.7653	0.28585	14.9053
	2-isopropyl-8-methylphenanthrene-3,4-dione	MOL007041	40.8602	0.22897	14.8898
	3α-hydroxytanshinoneⅡa	MOL007045	44.9293	0.44272	23.785
	(E)-3-[2-(3,4-dihydroxyphenyl)-7-hydroxy-benzofuran-4-yl]acrylic acid	MOL007048	48.2436	0.31229	8.87262
	4-methylenemiltirone	MOL007049	34.3487	0.22726	14.5953
	2-(4-hydroxy-3-methoxyphenyl)-5-(3-hydroxypropyl)-7-methoxy-3-benzofurancarboxaldehyde	MOL007050	62.7841	0.39628	7.89116
	6-o-syringyl-8-o-acetyl shanzhiside methyl ester	MOL007051	46.6907	0.71145	9.93888
	formyltanshinone	MOL007058	73.4446	0.41736	24.1214
	3-beta-Hydroxymethyllenetanshiquinone	MOL007059	32.161	0.40894	22.5091
	Methylenetanshinquinone	MOL007061	37.0732	0.36017	24.3255
	Przewaquinone B	MOL007068	62.2401	0.41374	24.9401
	przewaquinone c	MOL007069	55.7417	0.40408	23.6978
	(6S,7R)-6,7-dihydroxy-1,6-dimethyl-8,9-dihydro-7H-naphtho[8,7-g]benzofuran-10,11-dione	MOL007070	41.3105	0.453	22.5408
	przewaquinone f	MOL007071	40.3079	0.45925	22.4488
	sclareol	MOL007077	43.6707	0.2058	4.70712
	tanshinaldehyde	MOL007079	52.4747	0.45196	23.4921
	Danshenol B	MOL007081	57.9509	0.55764	4.27987
	Danshenol A	MOL007082	56.9652	0.52172	5.14679
	Salvilenone	MOL007085	30.3837	0.37639	20.8086
	cryptotanshinone	MOL007088	52.342	0.39555	17.3025
	dan-shexinkum d	MOL007093	38.883	0.55453	30.0013
	danshenspiroketallactone	MOL007094	50.4313	0.3067	15.1899
	deoxyneocryptotanshinone	MOL007098	49.4003	0.28555	27.1654
	dihydrotanshinlactone	MOL007100	38.6848	0.32227	5.42385
	dihydrotanshinoneⅠ	MOL007101	45.0433	0.36015	18.3249
	isocryptotanshi-none	MOL007108	54.9819	0.39449	31.9246
	Isotanshinone II	MOL007111	49.916	0.39674	24.7327
	manool	MOL007115	45.0443	0.20208	5.81263
	microstegiol	MOL007118	39.6123	0.27734	4.51553
	miltionone Ⅰ	MOL007119	49.6844	0.32125	41.4878
	Miltirone	MOL007122	38.757	0.25418	14.8246
	neocryptotanshinone ii	MOL007124	39.463	0.23157	26.9848
	neocryptotanshinone	MOL007125	52.488	0.32306	14.4602
	1-methyl-8,9-dihydro-7H-naphtho[5,6-g]benzofuran-6,10,11-trione	MOL007127	34.7208	0.36634	37.8899
	prolithospermic acid	MOL007130	64.371	0.31017	8.81505
	(Z)-3-[2-[(E)-2-(3,4-dihydroxyphenyl)vinyl]-3,4-dihydroxy-phenyl]acrylic acid	MOL007140	88.536	0.25869	4.31143
	salvianolic acid j	MOL007142	43.376	0.72497	5.77156
	NSC 122421	MOL007149	34.4929	0.27645	14.5635
	(6S)-6-hydroxy-1-methyl-6-methylol-8,9-dihydro-7H-naphtho[8,7-g]benzofuran-10,11-quinone	MOL007150	75.3859	0.4551	23.452
	Tanshindiol B	MOL007151	42.6658	0.45303	22.2514
	Przewaquinone E	MOL007152	42.8549	0.45301	22.4397
	tanshinone iia	MOL007154	49.8873	0.39781	23.5633
	(6S)-6-(hydroxymethyl)-1,6-dimethyl-8,9-dihydro-7H-naphtho[8,7-g]benzofuran-10,11-dione	MOL007155	65.2589	0.44871	23.4822
	tanshinone Ⅵ	MOL007156	45.6373	0.29549	15.2052
Thunberbg fritillary bulb ( 4 ingredients)	beta-sitosterol	MOL000358	36.9139	0.75123	5.35549
	Peimisine	MOL004440	57.4024	0.8055	14.3918
	Ziebeimine	MOL004444	64.2466	0.70486	7.80957
	6-Methoxyl-2-acetyl-3-methyl-1,4-naphthoquinone-8-O-beta-D-glucopyranoside	MOL004446	33.3073	0.57257	31.0057
Leech (32 ingredients)	palmitic acid
	butanedioic acid
	phenylalanine
	L-alanine
	L-methionine
	glycine
	L-glutamic acid，
	L-arginine
	L-lysine
	L-tyrosine
	L-leucine
	taurine
	proline
	L-tryptophan
	L-serine
	L-threonine
	L-aspartic acid
	valine
	L-isoleucine
	L-histidine
	cystine
	methyl 14-methylpentadecanoate
	methyl heptadecanoate
	xanthine
	uracil
	inosine
	adenosine
	cholesta-5
	campesterol
	cholesterol
	nicotinic acid
	glycerol
Hawthorn fruit (7 compounds)	acetic acid
	succinic acid
	quercetin
	linoleic acid
	malic acid
	chlorogenic acid
	hyperoside
Germinated barley (10 compouds)	luteolin	36.1626	0.24552	15.9445
	beta-sitosterol	36.9139	0.75123	5.35549
	sitosterol	36.9139	0.7512	5.37109
	FA	68.9604	0.7057	24.8112
	digallate	61.8486	0.25635	5.29331
	isovitexin	31.2946	0.71838	16.4539
	Sterigmato-cystin	57.1623	0.6798	18.3402
	Delta-D	45.6594	0.47657	8.75233
	5,7-Dihydroxy-3',4',5'-trimethoxyflavon	46.014	0.37031	16.9212
	Naphthol aS-bl phosphate	49.8839	0.45018	5.28057
Medicated leaven（12 compouds)	ergosterol
	5-pentacosy lreso rcinol
	5-heptadecy lresorcinol
	5-heneicosy lresorcinol
	5-tricosy lresorcinol
	(9S,10E, 12Z)-9-hydroxy-10,12-octadecadienoic acid
	trans-4-hydroxy-2-nonenoic acid
	9,10,11- trihydroxyl-11(E)-octadecenoic acid
	(9S,12R, 13S)-9,12,13-trihydroxy-10(E)-octadecaenoic acid
	(9S,12S,13S)-9,12,13-trihydroxy-10(E)-octadecaenoic acid
	(9S,12S,13S)-9,12,13-trihydroxy-10(E)- octadecenoic acid methyl ester
	9,12(Z)- octadecadienoic acid methyl ester
Common yam rhizome (16 compouds)	Denudatin B	61.4724	0.37838	7.71269
	Kadsurenone	54.723	0.37829	9.15619
	Stigmasterol	43.8299	0.75665	5.5746
	diosgenin	80.8779	0.80979	4.13705
	CLR	37.8739	0.67677	4.51883
	piperlonguminine	30.7114	0.1802	8.65632
	(-)-taxifolin	60.5062	0.27342	14.3731
	hancinol	64.0133	0.37314	4.05684
	hancinone C	59.0459	0.38965	4.14269
	24-Methylcholest-5-enyl-3belta-O-glucopyranoside_qt	37.5768	0.71653	4.90583
	campesterol	37.5768	0.71488	4.83204
	Isofucosterol	43.7764	0.7576	5.18092
	Dioscoreside C_qt	36.3823	0.87051	5.48971
	Doradexanthin	38.1557	0.53662	4.12996
	Methylcimicifugoside_qt	31.6935	0.23655	11.2929
	AIDS180907	45.3284	0.77301	14.8632
Ground Beeltle (17 compounds)	1H pyrrole [1,2-a] [1,4] diazepine 1.5 (2H) - hexahydro diketone
	3 - p-phenylphenol
	3 - [(1s) - 1-methyl-1-propyl] - (3S, 8s) hexahydro pyrrole [1,2] pyrazine-1,4-dione
	1,4-dioxo-octahydropyrrole [1,2] - pyrazine Propionamide
	(3S, 8As) - 3-butylcyclohexane pyrrole [1,2-a] pyrazine-1,4-dione
	Adenosine
	3-ribose-2,4-dihydropyrimidinedione
	Creatinine
	2-methyl-6 - (2 '3' 4 '- trihydroxybutyl) pyrazine
	Methyluracil (thymine)
	3-hydroxypyridine
	6-methyl-2,4-dihydropyrimidinedione
	3-7-dihydropurine-2-one
	H-imidazo [5, 9] pyridine
	3-ethyl-6,8-dihydroxy-7-methyl-3,4-dihydroisobenzopyran-1-one
	3 - (4-hydroxyphenyl) - n-methylpropionamide
	6,8-dihydroxy-3,7-dimethyll-3,4-dihydro-1h-isobenzopyran-1-one
Radix glycyrrhizae (76 compouds)	quercetin	46.4333	0.27525	14.4005
	Mairin	55.3771	0.7761	8.87371
	Jaranol	50.8288	0.29148	15.5015
	isorhamnetin	49.6044	0.306	14.3393
	sitosterol	36.9139	0.7512	5.37109
	formononetin	69.6739	0.21202	17.0369
	Calycosin	47.7518	0.24278	17.0967
	kaempferol	41.8822	0.24066	14.7434
	licochalcone a	40.7897	0.28517	16.1973
	Inermine	75.1831	0.53754	11.7167
	DFV	32.7627	0.18316	17.8857
	Glycyrol	90.7758	0.66819	9.84999
	Medicarpin	49.2198	0.3351	8.4568
	Lupiwighteone	51.6357	0.36739	15.6297
	7-Methoxy-2-methyl isoflavone	42.5647	0.19946	16.8867
	naringenin	59.2939	0.21128	16.9765
	(2S)-2-[4-hydroxy-3-(3-methylbut-2-enyl)phenyl]-8,8-dimethyl-2,3-dihydropyrano[2,3-f]chromen-4-one	31.787	0.72403	14.8241
	euchrenone	30.2873	0.57386	15.8895
	glyasperin B	65.2244	0.43851	16.0968
	glyasperin F	75.8368	0.53514	15.6362
	Isotrifoliol	31.9448	0.42422	7.90757
	(E)-1-(2,4-dihydroxyphenyl)-3-(2,2-dimethylchromen-6-yl)prop-2-en-1-one	39.6169	0.35077	16.1649
	(2S)-6-(2,4-dihydroxyphenyl)-2-(2-hydroxypropan-2-yl)-4-methoxy-2,3-dihydrofuro[3,2-g]chromen-7-one	60.2504	0.63433	4.31313
	Semilicoisoflavone B	48.7776	0.54732	17.0212
	Glepidotin A	44.7219	0.34685	16.0938
	Glepidotin B	64.4629	0.34485	15.9799
	Glypallichalcone	61.5971	0.18993	17.0139
	8-(6-hydroxy-2-benzofuranyl)-2,2-dimethyl-5-chromenol	58.4373	0.38106	8.7144
	Licochalcone B	76.7574	0.1935	17.018
	licochalcone G	49.255	0.32325	15.7537
	Licoricone	63.5785	0.4712	16.369
	Gancaonin A	51.0752	0.40378	16.8211
	Gancaonin B	48.7944	0.44924	16.4873
	licorice glycoside E	32.8874	0.27218	25.392
	3-(3,4-dihydroxyphenyl)-5,7-dihydroxy-8-(3-methylbut-2-enyl)chromone	66.3713	0.41392	15.8115
	5,7-dihydroxy-3-(4-methoxyphenyl)-8-(3-methylbut-2-enyl)chromone	30.4888	0.41002	14.9892
	2-(3,4-dihydroxyphenyl)-5,7-dihydroxy-6-(3-methylbut-2-enyl)chromone	44.152	0.41482	16.7704
	Licocoumarone	33.2109	0.3568	9.65513
	Licoisoflavone	41.6102	0.41646	16.0908
	Licoisoflavone B	38.9287	0.54714	15.7321
	licoisoflavanone	52.4662	0.54488	15.6733
	shinpterocarpin	80.2953	0.72746	6.50422
	(E)-3-[3,4-dihydroxy-5-(3-methylbut-2-enyl)phenyl]-1-(2,4-dihydroxyphenyl)prop-2-en-1-one	46.2679	0.3062	15.2357
	liquiritin	65.6901	0.73893	17.9631
	Glyzaglabrin	61.0689	0.35347	21.2024
	Glabranin	52.8957	0.31208	16.2426
	Glabrone	52.5122	0.49645	16.0913
	1,3-dihydroxy-9-methoxy-6-benzofurano[3,2-c]chromenone	48.1415	0.42831	8.86543
	1,3-dihydroxy-8,9-dimethoxy-6-benzofurano[3,2-c]chromenone	62.9014	0.52759	9.32248
	Eurycarpin A	43.2773	0.37429	17.0957
	glycyroside	37.2503	0.79156	14.6221
	(-)-Medicocarpin	40.994	0.95059	13.1962
	Sigmoidin-B	34.8811	0.41455	14.4947
	(2R)-7-hydroxy-2-(4-hydroxyphenyl)chroman-4-one	71.123	0.18303	18.0933
	(2S)-7-hydroxy-2-(4-hydroxyphenyl)-8-(3-methylbut-2-enyl)chroman-4-one	36.5654	0.32291	17.9472
	Isoglycyrol	44.6992	0.83845	6.69096
	Isolicoflavonol	45.17	0.41859	15.553
	HMO	38.3654	0.21067	16.5594
	1-Methoxyphaseollidin	69.981	0.63739	9.52626
	Quercetin der.	46.4494	0.3343	16.6119
	icos-5-enoic acid	30.7029	0.19725	5.27989
	Kanzonol F	32.4683	0.89364	9.97581
	6-prenylated eriodictyol	39.2238	0.41259	16.5171
	7-Acetoxy-2-methylisoflavone	38.9233	0.26217	17.4851
	8-prenylated eriodictyol	53.7948	0.40383	15.7023
	gadelaidic acid	30.7029	0.19725	5.24805
	Gancaonin G	60.4352	0.39404	16.1346
	Gancaonin H	50.1037	0.78416	16.6361
	Licoagrocarpin	58.8139	0.58498	9.44571
	Glyasperins M	72.6708	0.59274	15.574
	Glycyrrhiza flavonol A	41.2753	0.59512	13.7085
	Licoagroisoflavone	57.2822	0.48679	19.6424
	18α-hydroxyglycyrrhetic acid	41.1614	0.7091	4.95981
	Odoratin	49.9482	0.30487	16.3483
	Phaseol	78.7662	0.57867	9.64292
	Xambioona	54.8492	0.87419	14.4992
Pinellia ternate(11 compouds)	beta-sitosterol	MOL000358	36.9139	0.75123	5.35549
	Stigmasterol	MOL000449	43.8299	0.75665	5.5746
	coniferin	MOL000519	31.11	0.32308	28.0986
	24-Ethylcholest-4-en-3-one	MOL001755	36.0836	0.75703	5.4885
	Cavidine	MOL002670	35.6418	0.80513	5.78123
	baicalein	MOL002714	33.5189	0.20888	16.2492
	Baicalin	MOL002776	40.1236	0.75264	17.359
	Cycloartenol	MOL003578	38.6857	0.78093	5.00372
	gondoic acid	MOL005030	30.7029	0.19743	4.79284
	10,13-eicosadienoic	MOL006936	39.9936	0.20012	5.59338
	beta-D-Ribofuranoside, xanthine-9	MOL006967	44.7188	0.20816	7.9102
